# Supplementary material for: A Network Meta-Analysis of Efficacy and Evaluation of Safety of Subcutaneous Pegylated Interferon Beta-1a versus Other Injectable Therapies for the Treatment of Relapsing-Remitting Multiple Sclerosis
Source: PLoS One. 2015 Jun 3;10(6):e0127960. doi: 10.1371/journal.pone.0127960 (PMC4454514; doi:10.1371/journal.pone.0127960)
Supplement: S1 Dataset — (ZIP) [file pone.0127960.s002.zip]

Archive with 5 entries (5 files):
- Fixed effect/ARR_05.05.2014.odc
- Fixed effect/ARR-HT_05.05.2014.odc
- Fixed effect/CDP3M_0.5.05.2014.odc
- Fixed effect/CDP6M_0.5.05.2014.odc
- Fixed effect/Relapse free_05.05.2014.odc
