# Supplementary material for: A Network Meta-Analysis of Efficacy and Evaluation of Safety of Subcutaneous Pegylated Interferon Beta-1a versus Other Injectable Therapies for the Treatment of Relapsing-Remitting Multiple Sclerosis
Source: PLoS One. 2015 Jun 3;10(6):e0127960. doi: 10.1371/journal.pone.0127960 (PMC4454514; doi:10.1371/journal.pone.0127960)
Supplement: S3 Dataset — (XLSX) [file pone.0127960.s004.xlsx]

## Sheet: AE incidence
Citation ID	Study name	Reference	Treatment	Study duration	Abdominal pain							Abdominal pain upper							ALT increased							Any GI disorder							Arthralgia							Back pain							Chest pain
					Number of patients evaluated (N)	Number with outcome (n)	Comments	Time period for data calculation (weeks)	Risk of AE in time period specified	Annual rate of AE	Annual risk of AE	Number of patients evaluated (N)	Number with outcome (n)	Comments	Time period for data calculation (weeks)	Risk of AE in time period specified	Annual rate of AE	Annual risk of AE	Number of patients evaluated (N)	Number with outcome (n)	Comments	Time period for data calculation (weeks)	Risk of AE in time period specified	Annual rate of AE	Annual risk of AE	Number of patients evaluated (N)	Number with outcome (n)	Comments	Time period for data calculation (weeks)	Risk of AE in time period specified	Annual rate of AE	Annual risk of AE	Number of patients evaluated (N)	Number with outcome (n)	Comments	Time period for data calculation (weeks)	Risk of AE in time period specified	Annual rate of AE	Annual risk of AE	Number of patients evaluated (N)	Number with outcome (n)	Comments	Time period for data calculation (weeks)	Risk of AE in time period specified	Annual rate of AE	Annual risk of AE	Number of patients evaluated (N)	Number with outcome (n)	Comments
5225	BEYOND trial	O'Connor et al. Lancet Neurol 2009; 8:889-897.	GA, 20 mg od	Mean (range) study duration was 120 weeks (104-182 weeks)				120							120				445	16	Reported as raised concentration of alanine amintransferase, p<0.0001 vs. IFN beta-1b	120	0.0359551	0.0158675	0.0157423				120				445	49		120	0.110112	0.0505527	0.0492962	445	51		120	0.114607	0.0527468	0.0513798
5027	Bornstein 1987	Bornstein et al. NEJM 317; 408-414.	GA, 20 mg od	104 weeks				104							104							104				25	3	Calculated from 12% of 25 patients. Data reported as GI discomfort	104	0.12	0.0639167	0.0619168				104							104
5444	Calabrese 2011	Calabrese et al. Multplie Sclerosis 2012; 18:418-424.	GA, 20 mg od	104 weeks				104							104							104							104							104							104
8019	CombiRx	Lublin et al. Annals of Neurol 2013; 73:327-340.	GA, 20 mg od	156 weeks																						259	13		156	0.0501931	0.0171655	0.017019								259	32		156	0.123552	0.0439593	0.0430071
6720	CONFIRM trial	Clinical Study Report	GA, 20 mg od	96 weeks	351	4		96	0.011396	0.00620828	0.00618905	351	4		96	0.011396	0.00620828	0.00618905	351	20		96	0.0569801	0.0317784	0.0312788	351	65		96	0.185185	0.11093	0.104999	351	17		96	0.048433	0.0268912	0.0265328	351	32		96	0.0911681	0.0517807	0.0504629	351	3	In addition, musculoskeletal chest pain (n=1), non-cardiac chest pain (n=3)
4953	Copolymer 1 trial	Johnson et al. Neurology 1995; 45:1268-1276.	GA, 20 mg od	156 weeks				156							156							156							156							156							156				125	13	104 weeks; Chest pain without flushing (6) and both chest pain and flushing (7)
3272	REGARD trial	Mikol et al. The Lancet Neurol 2008; 7:903-914.	GA, 20 mg od	96 weeks				96							96				375	5	p=0.002	96	0.0133333	0.0072708	0.00724443				96				375	22	p=0.52	96	0.0586667	0.0327481	0.0322177	375	26	p=0.90	96	0.0693333	0.038921	0.0381733
5331	BECOME trial	Cadavid et al. Neurology 2009; 72:1976-1983.	GA, 20 mg od	104 weeks				104							104							104							104							104							104
4579	European and Canadian Glatiramer trial	Comi et al. Annals of Neurol 2001; 49:290-297.	GA, 20 mg od	36 weeks				36							36							36							36							36							36
TREATMENT AVERAGE			GA, 20 mg od						0.011396		0.00618905					0.011396		0.00618905					0.0354228		0.0176779					0.118459		0.067418					0.072404		0.0370038					0.0996651		0.0461751
4784	PRISM STUDY	Ebers et al, Lancet 1998; 352:1498-1504.	IFN b-1a, 22 mcg, tiw	104 weeks				104							104				189	38	104 weeks; Reported in 20% of 189 patients; at 208 weeks, reported in 24% of patients	104	0.201058	0.112234	0.106165				104							104							104
TREATMENT AVERAGE			IFN b-1a, 22 mcg, tiw						not reported		not reported					not reported		not reported					0.201058		0.106165					not reported		not reported					not reported		not reported					not reported		not reported
5444	Calabrese 2011	Calabrese et al. Multple Sclerosis 2012; 18:418-424.	IFN beta-1a, 30 mcg, once weekly	104 weeks				104							104							104							104							104							104
8019	CombiRX	Lublin et al. Annals of Neurol 2013; 73:327-340.	IFN beta-1a, 30 mcg, once weekly																							250	11		156	0.044	0.0149991	0.0148872								250	36		156	0.144	0.0518283	0.0505081
3739	Etemadifar 2006	Etemadifar et al. Acta Neurologica Scandinavica 2006; 113:283-287.	IFN beta-1a, 30 mcg, once weekly	104 weeks				104							104							104							104							104							104
3484	EVIDENCE trial	Schwid et al. Clinical Ther 2007; 29:2031-2048.	IFN beta-1a, 30 mcg, once weekly	64 weeks				64							64				337	17	Reported in 5% of 337 patients; grade 3 reported in 1% patient	64	0.0504451	0.0420566	0.0411845				64							64							64
6554	BRAVO trial	Vollmer et al. ECTRIMS/ACTRIMS 2011	IFN beta-1a, 30 mcg, once weekly	104 weeks				104							104							104							104							104							104
4916	MSCRG trial	Jacobs et al. Annals of Neurol 1996; 39:285-294.	IFN beta-1a, 30 mcg, once weekly	104 weeks				104							104				158	8	Calculated from 5% of 158 patients	104	0.0506329	0.0259799	0.0256453				104							104							104
TREATMENT AVERAGE			IFN beta-1a, 30 mcg, once weekly						not reported		not reported					not reported		not reported					0.050539		0.0362245					0.044		0.0148872					not reported		not reported					0.144		0.0505081
5444	Calabrese 2011	Calabrese et al. Multple Sclerosis 2012; 18:418-424.	IFN beta-1a, 44 mcg, tiw	104 weeks				104							104							104							104							104							104
3739	Etemadifar 2006	Etemadifar et al. Acta Neurologica Scandinavica 2006; 113:283-287.	IFN beta-1a, 44 mcg, tiw	104 weeks				104							104							104							104							104							104
3484	EVIDENCE trial	Schwid et al. Clinical Ther 2007; 29:2031-2048.	IFN beta-1a, 44 mcg, tiw	64 weeks				64							64				339	44	Reported in 13% of 339 patients; grade 3 reported in 1% patient	64	0.129794	0.112958	0.106811				64							64							64
4784	PRISM STUDY	Ebers et al, Lancet 1998; 352:1498-1504.	IFN beta-1a, 44 mcg, tiw	104 weeks				104							104				184	50	104 weeks; Reported in 27% of 184 patients; at 208 weeks, reported in 30% of patients	104	0.271739	0.158548	0.146618				104							104							104
3272	REGARD trial	Mikol et al. The Lancet Neurol 2008; 7:903-914.	IFN beta-1a, 44 mcg, tiw	96 weeks				96							96				381	21	p=0.002	96	0.0551181	0.03071	0.0302432				96				381	18	p=0.52	96	0.0472441	0.0262148	0.0258742	381	25	p=0.90	96	0.0656168	0.0367622	0.0360947
TREATMENT AVERAGE			IFN beta-1a, 44 mcg, tiw						not reported		not reported					not reported		not reported					0.152217		0.0826432					not reported		not reported					0.0472441		0.0258742					0.0656168		0.0360947
5331	BECOME trial	Cadavid et al. Neurology 2009; 72:1976-1983.	IFN beta-1b, 250 mcg EOD	104 weeks				104							104							104							104							104							104
5225	BEYOND trial	O'Connor et al. Lancet Neurol 2009; 8:889-897.	IFN beta-1b, 250 mcg EOD	Mean (range) study duration was 120 weeks (104-182 weeks)				120							120				888	99	Reported as raised concentration of alanine amintransferase; p<0.0001 vs. GA	120	0.111486	0.0512223	0.0499326				120				888	121		120	0.136261	0.0634768	0.0615041	888	103		120	0.115991	0.0534248	0.0520228
3739	Etemadifar 2006	Etemadifar et al. Acta Neurologica Scandinavica 2006; 113:283-287.	IFN beta-1b, 250 mcg EOD	104 weeks				104							104							104							104							104							104
4955	IFNB MS trial	Sibley WA Neurology 1995; 45:1277-1285.	IFN beta-1b, 250 mcg EOD	260 weeks				260							260				124	14	Reported at 3 years; At 1, 2, 3, 4, and 5 years ALT increased reported in 9%, 4%, 4%, 9%, 13% of 124 patients	156	0.112903	0.0399337	0.0391469				260							260							260
TREATMENT AVERAGE			IFN beta-1b, 250 mcg EOD						not reported		not reported					not reported		not reported					0.112195		0.048611					not reported		not reported					0.136261		0.0615041					0.115991		0.0520228
	ADVANCE trial		Placebo	48 weeks	500	10		48	0.02	0.0218863	0.0216485	500	13		48	0.026	0.0285393	0.0281359	500	13		48	0.026	0.0285393	0.0281359	500	100		48	0.2	0.241739	0.214739	500	35		48	0.07	0.0786183	0.0756073	500	57		48	0.114	0.131125	0.122892	500	1
5027	Bornstein 1987	Bornstein et al. NEJM 317; 408-414.	Placebo	104 weeks				104							104							104				23	5	Calculated from 22% of 23 patients. Data reported as GI discomfort	104	0.217391	0.122561	0.115348				104							104
6720	CONFIRM trial	Clinical Study Report	Placebo	96 weeks	363	15		96	0.0413223	0.0228585	0.0225992	363	17		96	0.046832	0.0259805	0.0256459	363	25		96	0.0688705	0.0386517	0.0379142	363	115		96	0.316804	0.206361	0.186461	363	26		96	0.0716253	0.0402566	0.0394571	363	33		96	0.0909091	0.0516263	0.0503163	363	0	In addition, musculoskeletal chest pain (n=0), non-cardiac chest pain (n=2),
4953	Copolymer 1 trial	Johnson et al. Neurology 1995; 45:1268-1276.	Placebo	156 weeks				156							156							156							156							156							156				126	2	104 weeks; Chest pain without flushing reported in two patients
4579	European and Canadian Glatiramer trial	Comi et al. Annals of Neurol 2001; 49:290-297.	Placebo	36 weeks				36							36							36							36							36							36
4955	IFNB MS trial	Sibley WA Neurology 1995; 45:1277-1285.	Placebo	260 weeks				260							260				123	5	Reported at 3 years; At 1, 2, 3, 4, and 5 years increased ALT reported in 8%, 4%, 5%, 8%, and 0% out of 123 patients respectively	156	0.0406504	0.0138332	0.013738				260							260							260
4916	MSCRG trial	Jacobs et al. Annals of Neurol 1996; 39:285-294.	Placebo	104 weeks				104							104				143	7	Calculated from 5% of 143 patients	104	0.048951	0.0250949	0.0247826				104							104							104
6554	BRAVO trial	Vollmer et al. ECTRIMS/ACTRIMS 2011	Placebo	104 weeks				104							104							104							104							104							104
4784	PRISM STUDY	Ebers et al, Lancet 1998; 352:1498-1504.	Placebo	104 weeks				104							104				187	7	104 weeks; Reported in 4% of 187 patients	104	0.0374332	0.0190759	0.0188951				104							104							104
TREATMENT AVERAGE			Placebo						0.0306612		0.0220484					0.036416		0.0270886					0.044381		0.0278099					0.244732		0.200573					0.0708127		0.0604016					0.102455		0.0923647
8659	ADVANCE trial		PEG IFN 125 mcg q2w	104 weeks	512	20		104	0.0390625	0.019923	0.0197258	512	18		104	0.0351562	0.0178946	0.0177354	512	38		104	0.0742188	0.0385587	0.0378247	512	152		104	0.296875	0.17611	0.161475	512	67		104	0.130859	0.0701252	0.0677229	512	73		104	0.142578	0.0769126	0.0740292	512	1
TREATMENT AVERAGE			PEG IFN 125 mcg q2w						0.0390625		0.0197258					0.0351562		0.0177354					0.0742188		0.0378247					0.296875		0.161475					0.130859		0.0677229					0.142578		0.0740292
	ABCR: Avonex®, B: Betaferon®/Betaseron®, C: Copaxone®, Rebif®; ABCRTG: Avonex®, B: Betaferon®/Betaseron®, C: Copaxone®, Rebif®, Tysabri®, Gilenya®; bid: Bis in Die; CIS: Clinically Isolated Syndrome; EOD: Every Other Day; GA: Glatiramer Acetate; IFN: interferon; mcg: microgram; MS: Multiple Sclerosis; od: Once daily; q4w: Once every four weeks; RRMS: Relapsing-Remitting Multiple Sclerosis; tid: T…
[truncated: 137 more columns]
